# Supplementary material for: Continuous and intermittent exposure of neonatal rat calvarial cells to PTHrP (1-36) inhibits bone nodule mineralization in vitro by downregulating bone sialoprotein expression via the cAMP signaling pathway
Source: F1000Res. 2013 Jun 13;2:77. Originally published 2013 Mar 5. [Version 2] doi: 10.12688/f1000research.2-77.v2 (PMC3901507; doi:10.12688/f1000research.2-77.v2)
Supplement: Figure 2 raw data: Effect of continuous exposure to PTHrP (1-36) and its removal after 10 days on bone nodules in high plating density cultures. — The effect of exposure of RC cells to 0 to 100 nM PTHrP (1-36) for 18 days on the number of bone nodules. [file f1000research-2-1617-s0000.tgz]

Archive with 1 entries (1 files):
- Fig2AB_Raw_Data.xlsx
