# Supplementary material for: Continuous and intermittent exposure of neonatal rat calvarial cells to PTHrP (1-36) inhibits bone nodule mineralization in vitro by downregulating bone sialoprotein expression via the cAMP signaling pathway
Source: F1000Res. 2013 Jun 13;2:77. Originally published 2013 Mar 5. [Version 2] doi: 10.12688/f1000research.2-77.v2 (PMC3901507; doi:10.12688/f1000research.2-77.v2)
Supplement: Figure 2 raw data: Effect of continuous exposure to PTHrP (1-36) and its removal after 10 days on bone nodules in high plating density cultures. — The effect of exposure of RC cells to 0 to 100 nM PTHrP (1-36) for 18 days on the number of bone nodules. [file f1000research-2-1617-s0000.tgz › Fig2AB_Raw_Data.xlsx]

## Sheet: Sheet1
Effect of PTHrP (1-36) on bone nodule number in high initial plating density of RC cell culture
								Fig 2(A)
Number of Mineralized nodules in 8 wells
PTHrP (1-36) nM	#1	#2	#3	#4	#5	#6	#7	#8
0	146	134	150	142	137	101	129	119
0.01	108	119	128	123	109	116	114	90
0.1	93	110	98	94	59	77	49	70
1	3	12	9	7	15	20	25	16
10	0	8	4	1	4	9	12	18
100	0	0	1	0	4	7	12	4
				Missing the raw data of Fig2B
