# Supplementary material for: Continuous and intermittent exposure of neonatal rat calvarial cells to PTHrP (1-36) inhibits bone nodule mineralization in vitro by downregulating bone sialoprotein expression via the cAMP signaling pathway
Source: F1000Res. 2013 Jun 13;2:77. Originally published 2013 Mar 5. [Version 2] doi: 10.12688/f1000research.2-77.v2 (PMC3901507; doi:10.12688/f1000research.2-77.v2)
Supplement: Figure 3 raw data: Effect of PTH1R and PKA agonists on high plating density cultures. — Fig3A. The amount of cAMP was measured by EIA in 98 wells plated with RC cells and exposed to 0 to 100 nM PTHrP (1-36) for 10 min. Fig3B. The number of bone nodules in 8 wells following treatment of RC cell cultures with 0 to 1 mM DBcAMP and 0 to 10 µM forskolin (Fsk). Fig3C. The number of bone nodules in RC cell cultures. RC cells were grown in the absence (control) or presence of 50 nM PTHrP (7-34). [file f1000research-2-1617-s0001.tgz]

Archive with 1 entries (1 files):
- Fig3ABC_Raw_Data.xlsx
