# Supplementary material for: Continuous and intermittent exposure of neonatal rat calvarial cells to PTHrP (1-36) inhibits bone nodule mineralization in vitro by downregulating bone sialoprotein expression via the cAMP signaling pathway
Source: F1000Res. 2013 Jun 13;2:77. Originally published 2013 Mar 5. [Version 2] doi: 10.12688/f1000research.2-77.v2 (PMC3901507; doi:10.12688/f1000research.2-77.v2)
Supplement: Figure 3 raw data: Effect of PTH1R and PKA agonists on high plating density cultures. — Fig3A. The amount of cAMP was measured by EIA in 98 wells plated with RC cells and exposed to 0 to 100 nM PTHrP (1-36) for 10 min. Fig3B. The number of bone nodules in 8 wells following treatment of RC cell cultures with 0 to 1 mM DBcAMP and 0 to 10 µM forskolin (Fsk). Fig3C. The number of bone nodules in RC cell cultures. RC cells were grown in the absence (control) or presence of 50 nM PTHrP (7-34). [file f1000research-2-1617-s0001.tgz › Fig3ABC_Raw_Data.xlsx]

## Sheet: Sheet1
		Effect of dBcAMP, forskolin, and PTHrP (7-34) on bone nodule formation
				Number of Bone Nodule Fig 3A
		cAMP (fmol/well)
	PTHrP (1-36)	Mean	SEM	N
	0	20	6	4
	0.1	1727	440	4
	1	4424	369	4
	10	5550	149	4
	100	5759	203	4
	1000	5718	217	4
			Number of Bone Nodule Fig 3B
	dbcAMP (mM)
Well #		#1	#2	#3	#4	#5	#6	#7	#8
	0	124	143	136	115	138	143	116	110
	.01	126	133	131	133	100	118	122	96
	0.1	0	3	1	0	0	0	0	0
	1	3	5	9	12	0	0	0	0
Well #	FSK( µM)
	0.1	163	171	173	180	121	117	115	126
	1	122	110	118	124	75	95	95	117
	10	0	0	0	0	0	0	1	0
			Number of Bone Nodules Fig3C
	Control					PTHrP (7-34)
Days in culture	well#1	#2	#3		well#1	#2	#3
15	123	115	109		118	156	133
17	693	711	596		740	648	634
19	785	859	885		785	760	664
