# Supplementary material for: Continuous and intermittent exposure of neonatal rat calvarial cells to PTHrP (1-36) inhibits bone nodule mineralization in vitro by downregulating bone sialoprotein expression via the cAMP signaling pathway
Source: F1000Res. 2013 Jun 13;2:77. Originally published 2013 Mar 5. [Version 2] doi: 10.12688/f1000research.2-77.v2 (PMC3901507; doi:10.12688/f1000research.2-77.v2)
Supplement: Figure 4 raw data: Effect of continuous exposure to PTHrP (1-36) on bone nodules and ap-positive osteogenic cell colonies in low plating density cultures. — The number of bone nodules (A) and AP positive colonies (B) in RC cells plated in low density and continuously exposed to 0 to 100 nM PTHrP (1-36) for 18 days. [file f1000research-2-1617-s0002.tgz › Fig4AB_Raw_Data.xlsx]

## Sheet: Sheet1
Fig. 4AB: Effect of PTHrP (1-36) on bone nodule number and AP- Ppositive cell colony number in low plating density RC cell cultures
	Fig 4A								Fig4B
PTHrP (1-36)		Number of bone nodules					PTHrP (1-36)		Number of AP positive colonies
0.0	Mean	13.6667					0.0	Mean	55.6667
	SD	3.66667						SD	4.40958
	n	3						n	3
0.001	Mean	11					0.001	Mean	49.6667
	SD	1.52753						SD	4.97773
	n	3						n	3
0.01	Mean	5.33333					0.01	Mean	61.6667
	SD	2.848						SD	1.20185
	n	3						n	3
0.1	Mean	1.33333					0.1	Mean	54.3333
	SD	0.666667						SD	3.38296
	n	3						n	3
1	Mean	0					1.000	Mean	68.3333
	SD	0						SD	0.881917
	n	3						n	3
10	Mean	0					10	Mean	59.6667
	SD	0						SD	2.33333
	n	3						n	3
100	Mean	0					100	Mean	60.6667
	SD	0						SD	7.83865
	n	3						n	3
