# Supplementary material for: Continuous and intermittent exposure of neonatal rat calvarial cells to PTHrP (1-36) inhibits bone nodule mineralization in vitro by downregulating bone sialoprotein expression via the cAMP signaling pathway
Source: F1000Res. 2013 Jun 13;2:77. Originally published 2013 Mar 5. [Version 2] doi: 10.12688/f1000research.2-77.v2 (PMC3901507; doi:10.12688/f1000research.2-77.v2)
Supplement: Figure 5 raw data: Effect of continuous and intermittent exposure to PTHrP (1-36) on bone nodules and AP-positive cell colonies in low plating density cultures. — The number of bone nodules (A) and AP-positive cell colonies (B) in RC cell cultures exposed to 100 nM PTHrP (1-36) for 1, 6, or 48 hr during each 48 hr treatment period. [file f1000research-2-1617-s0003.tgz]

Archive with 1 entries (1 files):
- Fig5AB_Raw_Data.xlsx
