# Supplementary material for: Continuous and intermittent exposure of neonatal rat calvarial cells to PTHrP (1-36) inhibits bone nodule mineralization in vitro by downregulating bone sialoprotein expression via the cAMP signaling pathway
Source: F1000Res. 2013 Jun 13;2:77. Originally published 2013 Mar 5. [Version 2] doi: 10.12688/f1000research.2-77.v2 (PMC3901507; doi:10.12688/f1000research.2-77.v2)
Supplement: Figure 5 raw data: Effect of continuous and intermittent exposure to PTHrP (1-36) on bone nodules and AP-positive cell colonies in low plating density cultures. — The number of bone nodules (A) and AP-positive cell colonies (B) in RC cell cultures exposed to 100 nM PTHrP (1-36) for 1, 6, or 48 hr during each 48 hr treatment period. [file f1000research-2-1617-s0003.tgz › Fig5AB_Raw_Data.xlsx]

## Sheet: Sheet1
			Number of Bone Nodules in RC Cells treated with 100 nM PTHrP (1-36)							Fig 5A
Days in culture					CTL							1 hr Treatment							6 hr Teatment								24 hr Treatment
	well	#1	#2	#3	#4	#5	#6			#1	#2	#3	#4	#5	#6		#1	#2	#3	#4	#5	#6		#1	#2	#3	#4	#5	#6
D 14		4	6	0	0	2	2			0	0	0	0	0	0		0	0	0	0	0	0		0	0	0	0	0	0
D 16		5	16	10	6	12	8			0	0	0	0	0	0		0	0	0	0	0	0		0	0	0	0	0	0
D 18		21	20	18	21	21	19			0	0	0	0	0	0		0	0	0	0	0	0		0	0	0	0	0	0
						Number of AP positive colonies in RC Cells treated with 100 nM PTHrP (1-36)				Fig 5B
	well	#1	#2	#3	#4	#5	#6			#1	#2	#3	#4	#5	#6		#1	#2	#3	#4	#5	#6		#1	#2	#3	#4	#5	#6
D 14		42	44	47	41	57	47			44	44	46	43	49	40		40	43	50	47	40	50		44	40	44	46	42	49
D 16		38	33	31	30	33	32			37	38	37	29	31	36		33	31	36	33	37	39		35	42	38	32	39	37
D 18		33	32	32	38	34	39			37	35	34	33	31	32		31	32	35	30	34	34		38	38	40	39	38	40
