# Supplementary material for: Continuous and intermittent exposure of neonatal rat calvarial cells to PTHrP (1-36) inhibits bone nodule mineralization in vitro by downregulating bone sialoprotein expression via the cAMP signaling pathway
Source: F1000Res. 2013 Jun 13;2:77. Originally published 2013 Mar 5. [Version 2] doi: 10.12688/f1000research.2-77.v2 (PMC3901507; doi:10.12688/f1000research.2-77.v2)
Supplement: Figure 6 raw data: Effect of intermittent and continuous exposure to PTHrP (1-36) on cell proliferation and apoptosis in RC cell cultures — Fig6A. The number of BrdU positive RC cells to the normal number of cells following 100 nM of PTHrP (1-36) treatment for 1 hr, 6 hrs, or 48 hrs for two 48 hr treatment cycles. Fig6B. The number of apoptotic cells to the normal number of cells following 100 nM of PTHrP (1-36) treatment for 1 hr, 6 hrs, or 48 hrs for two 48 hr treatment cycles. [file f1000research-2-1617-s0004.tgz]

Archive with 1 entries (1 files):
- Fig6AB_Raw_Data.xlsx
