# Supplementary material for: Continuous and intermittent exposure of neonatal rat calvarial cells to PTHrP (1-36) inhibits bone nodule mineralization in vitro by downregulating bone sialoprotein expression via the cAMP signaling pathway
Source: F1000Res. 2013 Jun 13;2:77. Originally published 2013 Mar 5. [Version 2] doi: 10.12688/f1000research.2-77.v2 (PMC3901507; doi:10.12688/f1000research.2-77.v2)
Supplement: Figure 6 raw data: Effect of intermittent and continuous exposure to PTHrP (1-36) on cell proliferation and apoptosis in RC cell cultures — Fig6A. The number of BrdU positive RC cells to the normal number of cells following 100 nM of PTHrP (1-36) treatment for 1 hr, 6 hrs, or 48 hrs for two 48 hr treatment cycles. Fig6B. The number of apoptotic cells to the normal number of cells following 100 nM of PTHrP (1-36) treatment for 1 hr, 6 hrs, or 48 hrs for two 48 hr treatment cycles. [file f1000research-2-1617-s0004.tgz › Fig6AB_Raw_Data.xlsx]

## Sheet: Sheet1
						Number of BrdU positive cells/ number of normal cells following 100 nM of PTHrP (1-36) treatment (fig6A)
	control						1 Hr				6 Hrs				48 Hrs
Mean	SEM	n				Mean	SEM	n		Mean	SEM	n		Mean	SEM	n
0.28	0.006468	11				0.2528	0.008176	11		0.2871	0.009464	11		0.271	0.005142	11
						Number of apoptotic cells/ number of normal cells following 100 nM of PTHrP (1-36) treatment (fig6B)
			Control								1Hr						6 Hr							48 Hr
well	#1	#2	#3	#4	#5	#6		#1	#2	#3	#4	#5	#6		#1	#2	#3	#4	#5	#6		#1	#2	#3	#4	#5	#6
	0.0146	0	0.0013	0.0133	0.0123	0.0047		0.00749	0.008	0.0075	0.0069	0.0064	0.013		0.00317	0.00547	0.00469	0.0076	0.0161	0.0086		0.00576	0	0.01268	0.0107	0.0088	0.0038
