# Supplementary material for: Continuous and intermittent exposure of neonatal rat calvarial cells to PTHrP (1-36) inhibits bone nodule mineralization in vitro by downregulating bone sialoprotein expression via the cAMP signaling pathway
Source: F1000Res. 2013 Jun 13;2:77. Originally published 2013 Mar 5. [Version 2] doi: 10.12688/f1000research.2-77.v2 (PMC3901507; doi:10.12688/f1000research.2-77.v2)
Supplement: Figure 7 raw data: Effect of variable exposure to PTHrP (1-36) on bone nodules and AP activity in high plating density cultures. — RC cell cultures were maintained in control medium for 21 days (C/C), maintained in control medium and changed to medium containing PTHrP (1-36) on day 11 (C/P), treated with 100 nM PTHrP (1-36) for 21 days (P/P), or exposed to 100 nM PTHrP (1-36) for 10 days and then transferred to control medium on day 11 (P/C). The number of bone nodules (A) and AP activity (B) were determined on day 21. [file f1000research-2-1617-s0005.tgz]

Archive with 1 entries (1 files):
- Fig7AB_Raw_Data.xlsx
