# Supplementary material for: Continuous and intermittent exposure of neonatal rat calvarial cells to PTHrP (1-36) inhibits bone nodule mineralization in vitro by downregulating bone sialoprotein expression via the cAMP signaling pathway
Source: F1000Res. 2013 Jun 13;2:77. Originally published 2013 Mar 5. [Version 2] doi: 10.12688/f1000research.2-77.v2 (PMC3901507; doi:10.12688/f1000research.2-77.v2)
Supplement: Figure 7 raw data: Effect of variable exposure to PTHrP (1-36) on bone nodules and AP activity in high plating density cultures. — RC cell cultures were maintained in control medium for 21 days (C/C), maintained in control medium and changed to medium containing PTHrP (1-36) on day 11 (C/P), treated with 100 nM PTHrP (1-36) for 21 days (P/P), or exposed to 100 nM PTHrP (1-36) for 10 days and then transferred to control medium on day 11 (P/C). The number of bone nodules (A) and AP activity (B) were determined on day 21. [file f1000research-2-1617-s0005.tgz › Fig7AB_Raw_Data.xlsx]

## Sheet: Sheet1
	Fig 7AB Effect of Variable Exposure to PTHrP (1-36) on Bone Nodules and AP Activity In High Plating Density Cultures.
	RC cell cultures were maintained in control medium for 21 days (C/C),
	maintained in control medium and changed to medium containing PTHrP (1-36) on day 11 (C/P)
	treated with 100 nM PTHrP (1-36) for 21 days (P/P)
	or exposed to 100 nM PTHrP (1-36) for 10 days and then transferred to control medium on day 11 (P/C).
Number of bone nodules
	C/C	C/P	P/P	P/C		Fig 7A
	81	35	0	24
	95	42	5	23
	74	38	2	37
	89	44	1	25
	76	46		22
	69	27
AP Activity
	C/C	C/P	P/P	P/C		Fig7B
	135	113.9	107.8	107.7
	142.4	85	141.3	140.3
	135.2	103.7	124	127.6
	173.8	86.6	127.8	83.1
	146.3	136	121.6	78.9
	75	105.9	129.7	148.7
