# Supplementary material for: Continuous and intermittent exposure of neonatal rat calvarial cells to PTHrP (1-36) inhibits bone nodule mineralization in vitro by downregulating bone sialoprotein expression via the cAMP signaling pathway
Source: F1000Res. 2013 Jun 13;2:77. Originally published 2013 Mar 5. [Version 2] doi: 10.12688/f1000research.2-77.v2 (PMC3901507; doi:10.12688/f1000research.2-77.v2)
Supplement: Figure 8 raw data: Effect of intermittent and continuous exposure to PTHrP (1-36) on BSP and OPN mRNA and BSP protein. — The BSP (A) and OPN (B) mRNA in RC cells exposed to 100 nM PTHrP (1-36) for 1 hr, 6 hrs, or 48 hrs for seven 48 hr treatment cycles (15 days) was measured by quantitative real-time RT-PCR. [file f1000research-2-1617-s0006.tgz]

Archive with 1 entries (1 files):
- Fig8AB_Raw_Data.xlsx
