# Supplementary material for: Continuous and intermittent exposure of neonatal rat calvarial cells to PTHrP (1-36) inhibits bone nodule mineralization in vitro by downregulating bone sialoprotein expression via the cAMP signaling pathway
Source: F1000Res. 2013 Jun 13;2:77. Originally published 2013 Mar 5. [Version 2] doi: 10.12688/f1000research.2-77.v2 (PMC3901507; doi:10.12688/f1000research.2-77.v2)
Supplement: Figure 8 raw data: Effect of intermittent and continuous exposure to PTHrP (1-36) on BSP and OPN mRNA and BSP protein. — The BSP (A) and OPN (B) mRNA in RC cells exposed to 100 nM PTHrP (1-36) for 1 hr, 6 hrs, or 48 hrs for seven 48 hr treatment cycles (15 days) was measured by quantitative real-time RT-PCR. [file f1000research-2-1617-s0006.tgz › Fig8AB_Raw_Data.xlsx]

## Sheet: Sheet1
			Effect of PTHrP (1-36) on osteopontin (OPN) and bone sialoprotein (BSP) mRNA
						BSP mRNA Expression		Fig 8A
CTL				1 Hr				6 Hrs				48 Hrs
Mean	SEM	N		Mean	SEM	N		Mean	SEM	N		Mean	SEM	N
1.06586	0.283085	3		0.00775476	0.00399864	3		0.0924399	0.0287211	3		0.0455783	0.0243302	3
						OPN Expression		Fig8B
	CTL			1 Hr					6 Hrs				48 Hrs
Mean	SEM	N		Mean	SEM	N		Mean	SEM	N		Mean	SEM	N
1.07677	0.261173	3		1.0942	0.248361	3		0.521292	0.0774901	3		1.34072	0.774221	3
